# Supplementary material for: Optimization of Photovoltaic Performance of Pb-Free Perovskite Solar Cells via Numerical Simulation
Source: Molecules. 2022 Dec 27;28(1):224. doi: 10.3390/molecules28010224 (PMC9822055; doi:10.3390/molecules28010224)
Supplement: Supplementary file 1 [file molecules-28-00224-s001.zip]

Archive with 1 entries (1 files):
- molecules-2089981-supplementary.pdf
